# Supplementary material for: Changes in microbiota composition, bile and fatty acid metabolism, in successful faecal microbiota transplantation for Clostridioides difficile infection
Source: BMC Gastroenterol. 2018 Aug 28;18:131. doi: 10.1186/s12876-018-0860-5 (PMC6114236; doi:10.1186/s12876-018-0860-5)
Supplement: Supplementary file 2 — Table S6. Taxonomic count of shotgun data for this study. (XLSX 19 kb) [file 12876_2018_860_MOESM2_ESM.xlsx]

## Sheet: Sheet1
Additional file 2: Table S6. Taxonomic count of shotgun data from Clostridiodes difficile-FMT study
	FMT01_D	FMT01_R	FMT01_RF	FMT02_D	FMT02_R	FMT02_RF	FMT03_D	FMT03_R	FMT04_D	FMT04_R	FMT04_RF	FMT06_D	FMT06_R	FMT06_RF	FMT07_D	FMT07_R	FMT07_RF	FMT08_D	FMT08_R	FMT08_RF	FMT10_D	FMT10_R	Kingdom	Phylum	Class	Order	Family	Genus
Acetanaerobacterium	9	0	0	0	0	0	0	0	0	0	2	0	0	0	8	0	100	0	0	159	2	0	Bacteria	Firmicutes	Clostridia	Clostridiales	Ruminococcaceae	Acetanaerobacterium
Acidaminococcus	38	1332	12	0	2	0	0	1139	0	1167	0	1	0	0	0	2	1	19	27	0	0	0	Bacteria	Firmicutes	Clostridia	Clostridiales	Veillonellaceae	Acidaminococcus
Akkermansia	34	2607	5147	1	0	0	6	5	11	10	395	0	0	0	17	0	118	0	1	84	1	3	Bacteria	Verrucomicrobia	Verrucomicrobiae	Verrucomicrobiales	Verrucomicrobiaceae	Akkermansia
Alistipes	38	0	0	506	0	1	63	0	70	0	19	233	87	10	3	0	0	17	49	14	33	0	Bacteria	Bacteroidetes	Bacteroidia	Bacteroidales	Rikenellaceae	Alistipes
Anaerostipes	14	0	26	1	0	16	523	3	571	5	27	36	1133	364	11	29	2	288	519	8	141	60	Bacteria	Firmicutes	Clostridia	Clostridiales	Lachnospiraceae	Anaerostipes
Anaerotruncus	5	0	2	0	0	0	8	0	3	0	7	1	0	1	3	0	1	42	14	0	2	0	Bacteria	Firmicutes	Clostridia	Clostridiales	Ruminococcaceae	Anaerotruncus
Bacteroides	181	1	9	1806	0	5325	1774	6	2035	8	30	1157	3470	74	309	4	73	527	693	357	682	13	Bacteria	Bacteroidetes	Bacteroidia	Bacteroidales	Bacteroidaceae	Bacteroides
Barnesiella	1	0	0	0	0	85	24	0	7	0	2	0	0	0	0	0	1	13	0	0	19	0	Bacteria	Bacteroidetes	Bacteroidia	Bacteroidales	Porphyromonadaceae	Barnesiella
Bifidobacterium	2	0	0	0	0	0	38	0	1	1	18	0	0	0	0	0	1	153	0	5	7	20	Bacteria	Actinobacteria	Actinobacteria	Bifidobacteriales	Bifidobacteriaceae	Bifidobacterium
Bilophila	0	0	0	0	35	0	37	1	1	0	7	1	0	0	0	0	4	0	0	2	3	7	Bacteria	Proteobacteria	Deltaproteobacteria	Desulfovibrionales	Desulfovibrionaceae	Bilophila
Blautia	62	0	109	2	0	94	949	3	982	4	172	168	279	573	117	4	17	842	638	57	353	1085	Bacteria	Firmicutes	Clostridia	Clostridiales	Lachnospiraceae	Blautia
Butyricicoccus	33	0	17	0	0	0	34	1	19	0	98	5	4	5	5	0	0	8	24	0	86	1	Bacteria	Firmicutes	Clostridia	Clostridiales	Ruminococcaceae	Butyricicoccus
Clostridium_IV	629	0	43	308	0	2	200	1	85	2	81	264	1	293	124	271	12	19	26	57	22	29	Bacteria	Firmicutes	Clostridia	Clostridiales	Ruminococcaceae	Clostridium_IV
Clostridium_sensu_stricto	5	0	1	0	0	0	6	0	5	0	1	0	3	20	0	88	14	200	35	11	0	380	Bacteria	Firmicutes	Clostridia	Clostridiales	Clostridiaceae_1	Clostridium_sensu_stricto
Clostridium_XI	18	0	10	0	0	0	64	0	83	0	49	2	9	11	20	44	0	101	33	1	32	380	Bacteria	Firmicutes	Clostridia	Clostridiales	Peptostreptococcaceae	Clostridium_XI
Clostridium_XlVa	92	0	44	420	3	574	236	2	225	1	215	1095	170	723	92	534	7	224	376	58	313	84	Bacteria	Firmicutes	Clostridia	Clostridiales	Lachnospiraceae	Clostridium_XlVa
Clostridium_XlVb	3	0	4	2	0	0	41	0	42	0	27	49	0	31	11	1	1	3	5	2	12	0	Bacteria	Firmicutes	Clostridia	Clostridiales	Lachnospiraceae	Clostridium_XlVb
Clostridium_XVIII	0	1	1	0	0	0	10	27	3	20	0	3	0	16	0	5	0	5	5	1	5	2	Bacteria	Firmicutes	Erysipelotrichia	Erysipelotrichales	Erysipelotrichaceae	Clostridium_XVIII
Coprococcus	930	0	16	3386	0	3	122	1	139	2	63	1685	10	1591	157	4	11	83	86	60	100	24	Bacteria	Firmicutes	Clostridia	Clostridiales	Lachnospiraceae	Coprococcus
Desulfovibrio	15	0	3	0	0	0	0	4	0	1	0	0	0	0	0	0	3	0	0	3	11	1	Bacteria	Proteobacteria	Deltaproteobacteria	Desulfovibrionales	Desulfovibrionaceae	Desulfovibrio
Dialister	79	0	1	0	1	0	227	18	15	11	367	2	0	3	5	1	0	52	1	0	0	0	Bacteria	Firmicutes	Clostridia	Clostridiales	Veillonellaceae	Dialister
Dorea	10	0	4	1	0	0	60	0	52	0	39	27	12	48	9	1	0	47	26	13	19	37	Bacteria	Firmicutes	Clostridia	Clostridiales	Lachnospiraceae	Dorea
Enterococcus	0	26	0	0	0	138	0	0	0	0	0	0	0	0	0	19	1	7	0	11	0	25	Bacteria	Firmicutes	Bacilli	Lactobacillales	Enterococcaceae	Enterococcus
Erysipelotrichaceae_incertae_sedis	2	0	0	1	0	6	4	0	7	0	0	0	13	0	1	30	0	14	6	1	0	14	Bacteria	Firmicutes	Erysipelotrichia	Erysipelotrichales	Erysipelotrichaceae	Erysipelotrichaceae_incertae_sedis
Escherichia_Shigella	0	327	1	1	6232	22	5	43	1	68	12	1	18	1	807	47	3380	13	31	2237	9	87	Bacteria	Proteobacteria	Gammaproteobacteria	Enterobacteriales	Enterobacteriaceae	Escherichia_Shigella
Eubacterium	3	0	332	0	0	0	33	1	34	0	79	6	0	33	6	0	7	6	8	17	35	1	Bacteria	Firmicutes	Clostridia	Clostridiales	Eubacteriaceae	Eubacterium
Faecalibacterium	610	0	136	11	0	10	433	3	531	6	916	686	251	22	671	8	17	165	192	20	706	1	Bacteria	Firmicutes	Clostridia	Clostridiales	Ruminococcaceae	Faecalibacterium
Flavonifractor	31	0	4	1	0	0	19	1	12	1	113	31	1	0	75	3	7	0	5	14	5	434	Bacteria	Firmicutes	Clostridia	Clostridiales	Ruminococcaceae	Flavonifractor
Fusobacterium	0	0	0	0	2	1	0	4172	0	4084	2	1	0	0	1	1449	7	0	7	0	0	0	Bacteria	Fusobacteria	Fusobacteria	Fusobacteriales	Fusobacteriaceae	Fusobacterium
Gemmiger	599	0	215	8	0	0	53	0	62	0	394	426	2	416	358	1	15	8	20	9	171	1	Bacteria	Proteobacteria	Alphaproteobacteria	Rhizobiales	Hyphomicrobiaceae	Gemmiger
Hespellia	2	0	0	0	0	0	0	0	0	0	5	5	0	15	2	0	1	6	0	4	2	4	Bacteria	Firmicutes	Clostridia	Clostridiales	Lachnospiraceae	Hespellia
Howardella	0	0	0	0	0	0	0	0	0	0	0	5	0	31	8	0	4	0	0	1	0	0	Bacteria	Firmicutes	Clostridia	Clostridiales	Lachnospiraceae	Howardella
Hydrogenoanaerobacterium	3	0	0	0	0	0	4	0	6	0	0	0	0	0	2	0	0	0	0	1	0	0	Bacteria	Firmicutes	Clostridia	Clostridiales	Ruminococcaceae	Hydrogenoanaerobacterium
Klebsiella	0	474	0	0	293	0	0	213	0	229	2	0	0	0	20	0	2	39	5	108	0	0	Bacteria	Proteobacteria	Gammaproteobacteria	Enterobacteriales	Enterobacteriaceae	Klebsiella
Lachnospiracea_incertae_sedis	278	0	178	265	0	18	1322	4	1363	4	336	489	830	1739	602	149	77	1577	1510	356	2203	1007	Bacteria	Firmicutes	Clostridia	Clostridiales	Lachnospiraceae	Lachnospiracea_incertae_sedis
Lactobacillus	1	2	0	0	2	0	0	2	0	3	2	0	8	1	0	368	14	85	203	74	1	23	Bacteria	Firmicutes	Bacilli	Lactobacillales	Lactobacillaceae	Lactobacillus
Lactonifactor	0	0	0	0	0	40	0	0	0	0	0	0	1	0	0	6	3	40	4	1	0	370	Bacteria	Firmicutes	Clostridia	Clostridiales	Lachnospiraceae	Lactonifactor
Odoribacter	0	0	0	7	0	0	2	0	0	0	0	15	0	1	16	0	2	2	6	7	3	0	Bacteria	Bacteroidetes	Bacteroidia	Bacteroidales	Porphyromonadaceae	Odoribacter
Orbus	4	1	0	1	0	0	0	0	0	0	2	0	0	0	0	0	7	0	0	2	0	5	Bacteria	Proteobacteria	Gammaproteobacteria	Gammaproteobacteria_order_incertae_sedis	Gammaproteobacteria_family_incertae_sedis	Orbus
Oribacterium	0	0	0	1	0	0	0	0	1	0	0	1	1	1	0	0	0	0	0	0	0	0	Bacteria	Firmicutes	Clostridia	Clostridiales	Lachnospiraceae	Oribacterium
Oscillibacter	77	0	198	3	0	0	35	0	45	0	1133	29	1	18	505	3	418	4	6	742	78	1	Bacteria	Firmicutes	Clostridia	Clostridiales	Ruminococcaceae	Oscillibacter
Parabacteroides	1	0	0	2	0	250	30	0	46	0	0	0	0	3	8	1	7	34	79	70	18	0	Bacteria	Bacteroidetes	Bacteroidia	Bacteroidales	Porphyromonadaceae	Parabacteroides
Parasporobacterium	8	0	3	0	0	0	0	0	1	0	10	7	0	42	14	0	0	0	0	0	1	0	Bacteria	Firmicutes	Clostridia	Clostridiales	Lachnospiraceae	Parasporobacterium
Parasutterella	0	0	0	2	0	0	1	1	2	0	0	0	0	0	11	82	3	1	0	0	14	0	Bacteria	Proteobacteria	Betaproteobacteria	Burkholderiales	Sutterellaceae	Parasutterella
Phascolarctobacterium	4	0	4	0	0	426	2	653	0	609	1	0	2	0	5	74	388	15	11	199	76	1187	Bacteria	Firmicutes	Clostridia	Clostridiales	Veillonellaceae	Phascolarctobacterium
Prevotella	1	0	0	0	0	0	0	3	0	2	66	0	0	0	1	1	1	0	2	0	0	1	Bacteria	Bacteroidetes	Bacteroidia	Bacteroidales	Prevotellaceae	Prevotella
Proteus	0	24	0	0	513	0	0	362	0	363	0	0	3	0	0	64	0	0	1	0	0	0	Bacteria	Proteobacteria	Gammaproteobacteria	Enterobacteriales	Enterobacteriaceae	Proteus
Pseudoflavonifractor	9	0	16	0	0	0	13	0	9	0	1	3	0	0	6	0	0	0	0	2	4	2	Bacteria	Firmicutes	Clostridia	Clostridiales	Ruminococcaceae	Pseudoflavonifractor
Roseburia	403	0	387	158	0	1	398	2	396	2	335	238	413	187	683	4	18	1356	516	0	1203	13	Bacteria	Firmicutes	Clostridia	Clostridiales	Lachnospiraceae	Roseburia
Ruminococcus	2247	1	39	79	0	1	0	1	0	0	89	116	0	112	361	1973	24	502	1578	136	375	0	Bacteria	Firmicutes	Clostridia	Clostridiales	Ruminococcaceae	Ruminococcus
Sporobacter	67	0	0	1	0	0	0	0	0	0	175	15	0	3	360	1	32	1	3	86	0	0	Bacteria	Firmicutes	Clostridia	Clostridiales	Ruminococcaceae	Sporobacter
Streptococcus	0	0	2	0	0	9	6	19	5	22	60	1	139	238	9	1687	1	47	104	106	3	35	Bacteria	Firmicutes	Bacilli	Lactobacillales	Streptococcaceae	Streptococcus
Succiniclasticum	0	0	3	0	0	0	0	3	0	1	0	0	0	0	0	0	1396	0	0	89	0	0	Bacteria	Firmicutes	Clostridia	Clostridiales	Veillonellaceae	Succiniclasticum
Sutterella	3	0	0	0	0	121	7	341	11	395	0	7	1	0	1	8	1	12	6	2	0	746	Bacteria	Proteobacteria	Betaproteobacteria	Burkholderiales	Sutterellaceae	Sutterella
Turicibacter	0	0	0	1	0	1	2	0	4	0	0	0	0	6	0	0	0	2	3	0	0	3	Bacteria	Firmicutes	Erysipelotrichia	Erysipelotrichales	Erysipelotrichaceae	Turicibacter
unclassified.Clostridiales	93	3	6	70	1	0	17	8	27	8	251	87	1	276	541	4	551	13	16	860	18	171	Bacteria	Firmicutes	Clostridia	Clostridiales	unclassified	unclassified.Clostridiales
unclassified.Firmicutes	7	0	0	0	0	0	0	0	0	0	27	1	0	0	0	0	21	2	0	16	16	0	Bacteria	Firmicutes	unclassified	unclassified	unclassified	unclassified.Firmicutes
unclassified.Gracilibacteraceae	0	0	0	0	0	0	1	0	0	0	0	0	0	0	1	0	2	1	0	0	11	0	Bacteria	Firmicutes	Clostridia	Clostridiales	Gracilibacteraceae	unclassified.Gracilibacteraceae
unclassified.Lachnospiraceae	266	1	69	91	0	3	254	2	158	2	206	120	212	132	148	18	22	477	141	51	190	471	Bacteria	Firmicutes	Clostridia	Clostridiales	Lachnospiraceae	unclassified.Lachnospiraceae
unclassified.Porphyromonadaceae	2	0	0	0	0	0	0	0	2	0	42	0	0	0	23	0	1	0	0	2	0	0	Bacteria	Bacteroidetes	Bacteroidia	Bacteroidales	Porphyromonadaceae	unclassified.Porphyromonadaceae
unclassified.Ruminococcaceae	205	0	100	10	0	1	74	0	70	0	1245	124	61	91	857	5	280	30	37	918	120	4	Bacteria	Firmicutes	Clostridia	Clostridiales	Ruminococcaceae	unclassified.Ruminococcaceae
Veillonella	3	2347	4	0	2	0	0	101	0	116	10	0	5	1	50	30	0	0	0	4	1	261	Bacteria	Firmicutes	Clostridia	Clostridiales	Veillonellaceae	Veillonella
