# Supplementary material for: Changes in microbiota composition, bile and fatty acid metabolism, in successful faecal microbiota transplantation for Clostridioides difficile infection
Source: BMC Gastroenterol. 2018 Aug 28;18:131. doi: 10.1186/s12876-018-0860-5 (PMC6114236; doi:10.1186/s12876-018-0860-5)
Supplement: Supplementary file 3 — Table S7. Genes associated with archaeal metabolism obtained from shotgun metagenomic sequencing (XLS 24 kb) [file 12876_2018_860_MOESM3_ESM.xls]

## Sheet: Sheet1
Additional file 3: Table S7. Genes associated with archaeal metabolism obtained from shotgun metagenomic sequencing
EC	pathway	name	organism
1.12.98.2	ec00680 Methane metabolism	5,10-methenyltetrahydromethanopterin hydrogenase	Methanobrevibacter_smithii
1.3.4.1	ec00720 Carbon fixation pathways in prokaryotes	fumarate reductase (CoM/CoB)	Methanobrevibacter_smithiiMethanosphaera_stadtmanae
1.3.7.11	ec00564 Glycerophospholipid metabolism	2,3-bis-O-geranylgeranyl-sn-glycero-phospholipid reductase	Methanobrevibacter_smithiiMethanosphaera_stadtmanae
1.3.99.34	ec00564 Glycerophospholipid metabolism	2,3-bis-O-geranylgeranyl-sn-glycero-phospholipid reductase	Methanobrevibacter_smithiiMethanosphaera_stadtmanae
1.5.98.1	ec00680 Methane metabolism	methylenetetrahydromethanopterin dehydrogenase	Methanobrevibacter_smithiiMethanosphaera_stadtmanae
1.5.98.2	ec00680 Methane metabolism	5,10-methylenetetrahydromethanopterin reductase	Methanobrevibacter_smithiiMethanosphaera_stadtmanae
2.1.1.206	NA	tRNA (cytidine56-2'-O)-methyltransferase	Methanobrevibacter_smithiiMethanosphaera_stadtmanae
2.1.1.216	NA	tRNA (guanine26-N2)-dimethyltransferase	Methanobrevibacter_smithiiMethanosphaera_stadtmanae
2.1.1.86	ec00680 Methane metabolism	tetrahydromethanopterin S-methyltransferase	Methanobrevibacter_smithiiMethanosphaera_stadtmanae
2.1.3.10	NA	malonyl-S-ACP:biotin-protein carboxyltransferase	Klebsiella_pneumoniae
2.3.1.101	ec00680 Methane metabolism	formylmethanofuran---tetrahydromethanopterin N-formyltransferase	Methanobrevibacter_smithiiMethanosphaera_stadtmanae
2.3.1.176	ec00120 Primary bile acid biosynthesis	propanoyl-CoA C-acyltransferase	Methanobrevibacter_smithiiMethanosphaera_stadtmanae
2.4.2.48	NA	tRNA-guanine15 transglycosylase	Methanobrevibacter_smithiiMethanosphaera_stadtmanae
2.5.1.114	NA	tRNAPhe (4-demethylwyosine37-C7) aminocarboxypropyltransferase	Methanobrevibacter_smithii
2.5.1.41	ec00564 Glycerophospholipid metabolism	phosphoglycerol geranylgeranyltransferase	Methanobrevibacter_smithiiMethanosphaera_stadtmanae
2.5.1.42	ec00564 Glycerophospholipid metabolism	geranylgeranylglycerol-phosphate geranylgeranyltransferase	Methanobrevibacter_smithii
2.7.1.108	ec00510 N-Glycan biosynthesis	dolichol kinase	Methanobrevibacter_smithii
2.7.7.68	ec00680 Methane metabolism	2-phospho-L-lactate guanylyltransferase	Methanobrevibacter_smithii
2.7.8.28	ec00680 Methane metabolism	2-phospho-L-lactate transferase	Methanobrevibacter_smithiiMethanosphaera_stadtmanae
2.8.4.1	ec00680 Methane metabolism	coenzyme-B sulfoethylthiotransferase	Methanobrevibacter_smithiiMethanosphaera_stadtmanae
3.5.1.102	ec00740 Riboflavin metabolism	2-amino-5-formylamino-6-ribosylaminopyrimidin-4(3H)-one 5'-monophosphate deformylase	Methanobrevibacter_smithii
3.5.4.29	ec00740 Riboflavin metabolism	GTP cyclohydrolase IIa	Methanobrevibacter_smithiiMethanosphaera_stadtmanae
3.5.4.39	NA	GTP cyclohydrolase IV	Methanobrevibacter_smithiiMethanosphaera_stadtmanae
4.1.3.44	NA	tRNA 4-demethylwyosine synthase (AdoMet-dependent)	Methanobrevibacter_smithii
4.2.1.147	ec00680 Methane metabolism	5,6,7,8-tetrahydromethanopterin hydro-lyase	Methanobrevibacter_smithiiMethanosphaera_stadtmanae
4.4.1.19	ec00680 Methane metabolism	phosphosulfolactate synthase	Methanobrevibacter_smithiiMethanosphaera_stadtmanae
6.2.1.9	ec00680 Methane metabolism	malate---CoA ligase	Methanobrevibacter_smithiiUnclassified
6.3.2.34	ec00680 Methane metabolism	coenzyme F420-1:gamma-L-glutamate ligase	Methanobrevibacter_smithii
6.3.2.36	ec00770 Pantothenate and CoA biosynthesis	4-phosphopantoate---beta-alanine ligase	Methanobrevibacter_smithii
6.3.2.44	NA	pantoate---beta-alanine ligase (ADP-forming)	Methanobrevibacter_smithii
6.3.4.22	NA	tRNAIle2-agmatinylcytidine synthase	Methanobrevibacter_smithii
6.3.4.23	ec00230 Purine metabolism	formate---phosphoribosylaminoimidazolecarboxamide ligase	Methanobrevibacter_smithiiMethanosphaera_stadtmanae
